# Supplementary material for: First-in-Human Intramediastinal Taurolidine Irrigation for Candida albicans Mediastinitis After Biological Bentall Procedure
Source: J Cardiovasc Dev Dis. 2026 May 12;13(5):204. doi: 10.3390/jcdd13050204 (PMC13207969; doi:10.3390/jcdd13050204)
Supplement: Supplementary file 1 [file jcdd-13-00204-s001.zip]

Archive with 1 entries (1 files):
- jcdd-4230939-supplementary.pdf
